# Supplementary material for: Curcumin Induces Pyroptosis-Associated Molecular Changes in Osteosarcoma Cells Correlating with the ROS/NLRP3/CASPASE-1/GSDMD Axis with Concomitant PI3K/AKT Suppression and Apoptosis Activation
Source: Nutrients. 2026 Jun 5;18(11):1831. doi: 10.3390/nu18111831 (PMC13259424; doi:10.3390/nu18111831)
Supplement: Supplementary file 1 [file nutrients-18-01831-s001.zip]

Archive with 1 entries (1 files):
- nutrients-4309372-supplementary.pdf
